# Supplementary material for: Glutamine Promotes Myogenesis in Myoblasts Through Glutaminolysis-Mediated Histone H3 Acetylation That Enhances Myogenin Transcription
Source: Nutrients. 2025 Nov 24;17(23):3673. doi: 10.3390/nu17233673 (PMC12693497; doi:10.3390/nu17233673)
Supplement: Supplementary file 1 [file nutrients-17-03673-s001.zip]

Archive with 1 entries (1 files):
- nutrients-3964729-supplementary.pdf
